# Supplementary material for: Risk Assessment of Phthalate Esters in Baiyangdian Lake and Typical Rivers in China
Source: Toxics. 2023 Feb 15;11(2):180. doi: 10.3390/toxics11020180 (PMC9962510; doi:10.3390/toxics11020180)
Supplement: Supplementary file 1 [file toxics-11-00180-s001.zip]

Archive with 1 entries (1 files):
- toxics-2174122-supplementary.pdf
